# Supplementary material for: COVID-19 Vaccine Hesitancy among Patients with Inflammatory Bowel Disease Receiving Biologic Therapies in Kuwait: A Cross-Sectional Study
Source: Vaccines (Basel). 2021 Dec 31;10(1):55. doi: 10.3390/vaccines10010055 (PMC8777753; doi:10.3390/vaccines10010055)
Supplement: Supplementary file 1 [file vaccines-10-00055-s001.zip]

Archive with 1 entries (1 files):
- vaccines-1505939-supplementary.pdf
